# Supplementary material for: Propensity to childhood anxiety and depression due to exposure to adversity: A multidimensional construct
Source: PLoS One. 2025 Jun 16;20(6):e0326239. doi: 10.1371/journal.pone.0326239 (PMC12169572; doi:10.1371/journal.pone.0326239)
Supplement: S1 Table — (XLSX) [file pone.0326239.s001.xlsx]

## Sheet: Sheet1
country	continent	gdp_per_capta	adolesc_pop	disabled_adolesc_pop	ratio_see_disab	ratio_hear_disab	ratio_walk_disab	ratio_self_care_disab	ratio_be_understood_disab	ratio_learn_disab	ratio_remember_disab	ratio_concentrate_disab	ratio_accept_changes_disab	ratio_behaviour_control_disab	ratio_make_friends_disab	ratio_mental_disab	ratio_fsdisability	ratio_violent_discipline	ratio_caretakerdis	ratio_mother_disability	ratio_father_disability	ratio_mother_see_disab	ratio_mother_hear_disab	ratio_mother_walk_disab	ratio_mother_remember_disab	ratio_mother_self_care_disab	ratio_mother_communicate_disab	avg_fs_elevel	avg_mother_elevel	avg_father_elevel	avg_mother_age	avg_father_age	avg_mother_first_sex	avg_father_first_sex	avg_mother_drinked_days_last_month	avg_father_drinked_days_last_month	avg_hrs_worked	avg_hrs_fetched_water	avg_hrs_collect_firewood	avg_hrs_hh_chores	ratio_mother_worse_life_comparison_last_year	ratio_father_worse_life_comparison_last_year	ratio_mother_bad_expectation_follow_year	ratio_father_bad_expectation_follow_year	avg_mother_overall_unhappiness	avg_father_overall_unhappiness	avg_mother_satisf_ladder	avg_father_satisf_ladder	avg_hh_members
Eswatini	Africa	0.359348	0.0525099	0.0366514	0.485714	0.928571	0.115385	0.25	0.176471	0.264151	0.214286	0.344828	0.28	0	0.25	0.0436508	0.279279	0.544068	0	0.230088	0.029703	0.588235	0.375	0.08	0.269231	0.2	0	0.341681	0.545937	0.0416514	0.121243	0	0	0	0	0	0	0	0	0	0.325527	0.28169	0.307317	0	0.944543	0.837327	0.607884	0.577063	0.297431
Trinidad and Tobago	America	1	0.0687458	0.0405387	0.171429	0.0714286	0.0897436	0.125	0.470588	0.320755	0.428571	0.258621	0.26	0	0.21875	0.18254	0.231231	0.144068	0	0	0	0	0	0	0	0	0	0.378687	0.749232	0.560102	0.725025	0.510282	0	0	0.289759	0	0	0	0	0	0.70082	0	0.698374	1	0.647121	0	0.81171	0	0.139357
Comoros	Africa	0.105605	0.0961054	0.137998	0.285714	0.5	0.282051	0.3125	0.352941	0.113208	0.178571	0.155172	0.16	0	0.28125	0.793651	0.654655	0.316949	0	0.212389	0.0891089	0.333333	0.125	0.22	0.173077	0	0.2	0.40345	0.336498	0.0785532	0.476933	0.068253	0	0	0.00457782	0.00281057	0	0	0	0	0.883489	0.674296	0.899187	0.513946	0.986577	1	0.546899	0.466356	0.387613
Yemen	Asia	0.0380284	0.359862	0.413439	0.371429	0.642857	1	0.875	0.764706	0.226415	0.392857	0.327586	0.36	0	0.4375	0.535714	0.540541	0.0966102	0	0.557522	0	0.490196	1	0.84	0.846154	0.6	0.4	0.264886	0.172857	0.514066	0.700101	0.843983	0	0	0	0	0	0	0	0	0.271077	0	0.25935	1	0.776404	0	0.650435	0	0.616301
Benin	Africa	0.111347	0.287931	0.213244	0.114286	0.142857	0.153846	0.125	0.176471	0.264151	0.178571	0.431034	0.32	0	0.15625	0.218254	0.318318	0.437288	0	0.190265	0.049505	0.176471	0.125	0.21	0.307692	0.4	0.2	0.252922	0.105836	0.052247	0.384667	0.116725	0	0	0	0	0	0	0	0	0	0	0	1	0	0	0	0	0.348307
Afghanistan	Asia	0.0245572	0.503186	1	0.228571	0.714286	0.589744	0.75	0.764706	0.849057	1	0.741379	0.82	0	0.59375	1	1	0.820339	0	0	0	0	0	0	0	0	0	0.141068	0	0.225429	0.664168	0.863543	0	0	0	0	0	0	0	0	0	0	0	1	0	0	0	0	0.877999
Algeria	Africa	0.476613	0.423265	0.476607	0.257143	0.214286	0.153846	0.375	0.411765	0.188679	0.285714	0.534483	0.22	0	0.375	0.559524	0.528529	0.315254	0	0.230088	0	0.313725	0.125	0.28	0.25	0.4	0.2	0.374513	0.396258	0.567044	0.722188	1	0	0	0	0	0	0	0	0	0.786885	0	0.771545	1	0.801484	0	0.690319	0	0.327548
Argentina	America	0.885164	0.15401	0.131473	0.314286	0.142857	0.0897436	0.25	0.705882	0.264151	0.464286	0.344828	0.18	0	0.5625	0.365079	0.372372	0.116949	0	0	0	0	0	0	0	0	0	0.742905	0.482268	0.536719	0.764809	0.519218	0	0	0	0	0	0	0	0	0	0	0	1	0	0	0	0	0.130339
Bangladesh	Asia	0.203657	1	0.411495	0.0571429	0.214286	0.0897436	0.625	0.294118	0.283019	0.321429	0.206897	0.32	0	0.15625	0.103175	0.141141	0.413559	0	0.128319	0	0.235294	0.1875	0.09	0.173077	0.2	0.2	0.339176	0.29852	0.383632	0.734752	0.800529	0	0	0	0	0	0	0	0	0.770492	0	0.81626	1	0.711409	0	0.648696	0	0.137996
Belarus	Europe	0.814496	0.0590351	0.0129113	0.0571429	0	0	0.0625	0.117647	0.132075	0.178571	0.172414	0.08	0	0.28125	0.0277778	0.0570571	0.0169492	0	0.0442478	0.029703	0.0588235	0	0.05	0.0192308	0.2	0	0.590985	1	0.413957	1	0.214919	0	0	0.170736	0.187746	0	0	0	0	0.940867	1	1	0.814094	0.594136	0.59028	0.849623	0.802341	0.0456015
Central African Republic	Africa	0	0.143965	0.256143	0.171429	0.571429	0.179487	1	0.882353	0.698113	0.571429	0.827586	1	0	0.78125	0.702381	0.84985	0.764407	0	0.446903	0.0792079	0.54902	0.4375	0.36	0.923077	0.2	1	0.0589872	0.0449595	0.0182682	0.26079	0.100592	0	0	0.18803	0.517144	0	0	0	0	0.816159	0.709507	0.744715	0.639649	0.975274	0.992575	0.608464	0.59809	0.432874
Chad	Africa	0.0309615	0.36929	0.631681	0.0857143	0.428571	0.320513	0.4375	0.411765	0.245283	0.357143	0.362069	0.36	0	0.25	0.93254	0.843844	0.645763	0	0.221239	0.0594059	0.117647	0.1875	0.38	0.115385	0.2	0.4	0.0934891	0.0385367	0.0135185	0.394596	0.068351	0	0	0.119023	0.197302	0	0	0	0	0.81733	0.528169	0.822764	0.531204	0.885906	0.790753	0.675362	0.567629	0.475583
Democratic Republic of the Congo	Africa	0.00711099	0.348559	0.438984	0.0857143	0.214286	0.217949	0.375	0.235294	0.207547	0.392857	0.672414	0.32	0	0.3125	0.563492	0.600601	1	0	0.154867	0.039604	0.176471	0.25	0.11	0.288462	0.2	0.2	0.232888	0.321977	0.0767263	0.388585	0.0445554	0	0	0.134452	0.359753	0	0	0	0	0.849532	0.475352	0.55122	0.330653	1	0.976713	0.585971	0.525119	0.361579
Costa Rica	America	0.867497	0.0906592	0.119256	0.628571	0.142857	0.0769231	0.3125	1	0.528302	0.928571	0.637931	0.46	0	1	0.361111	0.591592	0.201695	0	1	0	1	0.4375	0.21	0.865385	0.2	1	0.421814	0.59704	0.390939	0.742655	0.440487	0	0	0.0886741	0	0	0	0	0	0.764052	0	0.804878	1	0.578594	0	0.934261	0	0.0792922
Cuba	America	0.456738	0.0991111	0.059975	0.142857	0.0714286	0.025641	0.0625	0.0588235	0.132075	0.178571	0.0862069	0.1	0	0.125	0.321429	0.24024	0.0661017	0	0.0530973	0.00990099	0.137255	0	0.02	0.0384615	0	0.2	1	0.956437	0.223602	0.729213	0.0983892	0	0	0.0800271	0.2552	0	0	0	0	0	0	0	1	0	0	0	0	0.059384
Fiji	Oceania	0.421404	0.0609361	0.0302652	0.114286	0.142857	0.153846	0.1875	0.235294	0.264151	0.321429	0.275862	0.16	0	0.1875	0.107143	0.186186	0.735593	0	0.128319	0.118812	0.196078	0.0625	0.08	0.192308	0	0.8	0.244853	0.739179	0.248813	0.631611	0.175774	0	0	0.0513733	0.163013	0	0	0	0	0.571429	0.713028	0.672358	0.753401	0.514306	0.515019	0.91629	0.873494	0.244853
Gambia	Africa	0.050837	0.13464	0.0705262	0.114286	0.142857	0.166667	0.4375	0.176471	0.188679	0.142857	0.224138	0.2	0	0.03125	0.107143	0.201201	0.615254	0	0.10177	0.049505	0.0980392	0.0625	0.06	0.211538	0	0.2	0.242905	0.139067	0.0164414	0.485174	0.0313357	0	0	0.00135639	0.00393479	0	0	0	0	0.676815	0.34507	0.664228	0.290402	0.705758	0.693216	0.654377	0.632757	1
Georgia	Europe	0.593658	0.0846221	0.0422046	0.228571	0.214286	0.166667	0.25	0.352941	0.169811	0.178571	0.172414	0.1	0	0.1875	0.162698	0.189189	0.0338983	0	0.39823	0.138614	0.588235	0.25	0.38	0.711538	0.4	0.2	0.324986	0.908964	0.25137	0.786626	0.129235	0	0	0	0	0	0	0	0	0.839578	0.721831	0.810569	0.6779	0.574002	0.557881	0.811014	0.736531	0.152969
Ghana	Africa	0.184223	0.218543	0.247258	0.142857	0.285714	0.128205	0.6875	0.176471	0.849057	0.571429	0.5	0.74	0	0.59375	0.190476	0.522523	0.671186	0	0.336283	0.0792079	0.313725	0.1875	0.29	0.75	0.2	0.2	0.275737	0.268082	0.0588235	0.397771	0.0695016	0	0	0.126653	0.386172	0	0	0	0	0.680913	0.445423	0.586992	0.503761	0.730131	0.661492	0.673971	0.620937	0.302535
Guinea-Bissau	Africa	0.0446535	0.13875	0.105234	0.0571429	0.142857	0.025641	0	0	0	0	0	0	0	0	0.460317	0.321321	0.520339	0	0.079646	0.00990099	0.137255	0.125	0.07	0.0769231	0.2	0	0.190039	0.0985758	0	0.229247	0.00325597	0	0	0.107494	0.120292	0	0	0	0	0.584895	0.253521	0.693496	0.0674185	0.563405	0.534593	0.794435	0.630939	0.612387
Guyana	America	0.651075	0.0712634	0.0716368	0.114286	0.142857	0.192308	0.1875	0.235294	0.358491	0.214286	0.12069	0.3	0	0.25	0.420635	0.432432	0.347458	0	0.115044	0.049505	0.196078	0.125	0.04	0.153846	0.2	0.8	0.433779	0.588942	0.0982828	0.505235	0.0690854	0	0	0.119702	0.297358	0	0	0	0	0	0	0	1	0	0	0	0	0.179003
Honduras	America	0.209841	0.295612	0.251007	0.342857	0.428571	0.192308	0.375	0.705882	0.566038	0.535714	0.189655	0.46	0	0.59375	0.198413	0.378378	0.410169	0	0.358407	0.178218	0.803922	0.3125	0.18	0.615385	0.2	0.6	0.445465	0.165317	0.0171721	0.52847	0.122968	0	0	0.0181417	0.11692	0	0	0	0	0	0	0	1	0	0	0	0	0.141909
Iraq	Asia	0.403737	0.388815	0.464945	0.171429	0.214286	0.230769	0.4375	0.411765	0.245283	0.285714	0.413793	0.18	0	0.34375	0.674603	0.567568	0.416949	0	0.964602	0	0.333333	0.1875	0.3	0.326923	0.6	0.2	0.302727	0.316951	0.595543	0.802567	0.869222	0	0	0	0	0	0	0	0	0.855386	0	0.880488	1	0.821971	0	0.692638	0	0.5496
Kiribati	Oceania	0.0503953	0.0468068	0.068166	0.0857143	0.571429	0.269231	0.4375	0.352941	0.54717	0.5	1	0.1	0	0.1875	0.503968	0.615616	0.905085	0	0.221239	0.148515	0.156863	0.75	0.14	0.326923	0.4	0.2	0.0823595	0.516615	0.16076	0.561635	0.153251	0	0	0.0213632	0.179876	0	0	0	0	0.564403	0.619718	0.677236	0.748492	0.573296	0.620992	0.870841	0.830984	0.429981
Kosovo	Europe	0.521885	0.286107	0.223657	0.314286	0.428571	0.307692	0.3125	0.705882	0.150943	0.107143	0.327586	0.34	0	0.5	0.293651	0.339339	0.157627	0	0.650442	0.217822	0.882353	0.6875	1	0.980769	0.6	0.2	0.361157	0.33203	0.175374	0.879568	0.190805	0	0	0	0	0	0	0	0	0	0	0	1	0	0	0	0	0.421133
Kyrgyzstan	Asia	0.18864	0.0887325	0.0362349	0.0285714	0	0.205128	0	0.0588235	0.0377358	0.0714286	0.0862069	0.06	0	0.09375	0.166667	0.144144	0.0932203	0	0.340708	0	0.0980392	0.125	0.07	0.230769	0.2	0	0.920701	0.75733	0.887468	0.610875	0.689067	0	0	0	0	0	0	0	0	0	0	0	1	0	0	0	0	0.19789
Lesotho	Africa	0.0724791	0.115989	0.0494239	0.428571	0.5	0.025641	0.1875	0.235294	0.132075	0.321429	0.172414	0.24	0	0.1875	0.0238095	0.153153	0.428814	0	0.199115	0.0594059	0.411765	0.25	0.06	0.346154	0.2	0	0.282972	0.321419	0.028133	0	0.00705053	0	0	0.0559512	0.173131	0	0	0	0	0.569087	0.309859	0.520325	0.114395	0.770046	0.701316	0.661565	0.589225	0.190403
Madagascar	Africa	0.0309615	0.295664	0.232403	0.2	0.357143	0.128205	0.5625	0.294118	0.528302	0.607143	0.396552	0.56	0	0.15625	0.170635	0.342342	0.359322	0	0.358407	0.0990099	0.470588	0.375	0.12	1	0.2	0.4	0.247357	0.222284	0.0533431	0.370956	0.110679	0	0	0.0534079	0.255762	0	0	0	0	0	0	0	1	0	0	0	0	0.258465
Malawi	Africa	0.0285323	0.445563	0.318756	0.171429	0.5	0.24359	0.3125	0.411765	0.264151	0.214286	0.37931	0.4	0	0.125	0.154762	0.306306	0.420339	0	0.19469	0.0693069	0.313725	0.1875	0.12	0.307692	0.2	0.2	0.243461	0.247138	0.0303252	0.370618	0.0196827	0	0	0.0115293	0.114671	0	0	0	0	0.787471	0.373239	0.778049	0.247466	0.800071	0.840027	0.612406	0.532053	0.202995
Mongolia	Asia	0.496489	0.178184	0.0559489	0.228571	0.357143	0.102564	0.125	0.235294	0.0943396	0.142857	0.103448	0.12	0	0.21875	0.0753968	0.0930931	0.0711864	0	0.349558	0.158416	0.588235	0.9375	0.26	0.5	0.4	0.2	0	0.730801	0.204238	0.709355	0.164904	0	0	0.0515429	0.177628	0	0	0	0	0.726581	0.735915	0.743089	0.755463	0.658778	0.604792	0.80742	0.768129	0.0903522
Montenegro	Europe	0.876331	0.16444	0.250174	0	0.142857	0.0897436	0.25	0.352941	0.320755	0.25	0.241379	0.32	0	0.34375	0.93254	0.720721	0.238983	0	0.185841	0.19802	0.215686	0.25	0.26	0.269231	1	0.4	0.20256	0.187099	0.0613811	0.665721	0.107423	0	0	0	0	0	0	0	0	0.866511	0.737676	0.888618	0.671725	0.580007	0.562268	0.937507	0.834281	0.388974
Nepal	Asia	0.135197	0.188743	0.142024	0.0857143	0.285714	0.025641	0.4375	0.294118	0.113208	0.142857	0.137931	0.12	0	0.09375	0.416667	0.321321	0.386441	0	0.0884956	0.029703	0.137255	0.1875	0.08	0.0961538	0.6	0.2	0.096828	0.14549	0.0920716	0.660858	0.14953	0	0	0.154459	0.833614	0	0	0	0	0.789813	0.711268	0.886179	0.746012	0.845991	0.80324	0.747362	0.69584	0.201123
Nigeria	Africa	0.179365	0.563582	0.493961	0.0571429	0.214286	0.192308	0.0625	0.117647	0.301887	0.142857	0.224138	0.28	0	0.1875	0.373016	0.396396	0.701695	0	0	0	0	0	0	0	0	0	0.28798	0.327283	0.119839	0.468018	0.127105	0	0	0	0	0	0	0	0	0.646956	0.619718	0.657724	0.674838	0.684564	0.753966	0.718029	0.62321	0.451591
Pakistan(balo)	Asia	0.187006	0.416765	0.471609	1	0.5	0.871795	0.625	0.647059	0.207547	0.392857	0.241379	0.26	0	0.3125	0.333333	0.531532	0.491525	0	0.216814	0.0891089	0	0	0	0	0	0	0.05064	0.0131248	0.103763	0.656062	0.234626	0	0	0	0	0	0	0	0	0	0	0	1	0	0	0	0	0.794793
Pakistan(khyb)	Asia	0.187006	0.472486	0.506317	0.142857	0.285714	0.564103	0.5	0.352941	0.245283	0.392857	0.327586	0.26	0	0.59375	0.361111	0.501502	0.522034	0	0.199115	0.0891089	0	0	0	0	0	0	0.102115	0.0647864	0.132262	0.699629	0.178981	0	0	0	0	0	0	0	0	0.682084	0.711268	0.773171	0.766362	0.684211	0.662167	0.725333	0.704933	0.717203
Pakistan(punj)	Asia	0.187006	0.897857	0.880744	0.0857143	0.285714	0.320513	0.5	0.470588	0.169811	0.321429	0.706897	0.22	0	0.5	0.134921	0.453453	0.60339	0	0.185841	0.0792079	0	0	0	0	0	0	0.248191	0.211393	0.106686	0.735495	0.122429	0	0	0	0	0	0	0	0	0.709016	0.551056	0.726016	0.667908	0.67432	0.635505	0.78029	0.756081	0.531223
Pakistan(sindh)	Asia	0.187006	0.358141	0.308483	0.2	0.214286	0.961538	0.4375	0.352941	0.132075	0.214286	0.206897	0.16	0	0.34375	0.174603	0.384384	0.59661	0	0.19469	0.0891089	0	0	0	0	0	0	0.196717	0.159732	0.150164	0.719757	0.20564	0	0	0	0	0	0	0	0	0.717799	0.878521	0.804878	0.805603	0.645708	0.688829	0.747014	0.655831	0.584312
State of Palestine	Asia	0.219337	0.125623	0.104401	0.2	0.285714	0.115385	0.1875	0.235294	0.207547	0.214286	0.206897	0.14	0	0.28125	0.400794	0.357357	0.335593	0	0.115044	0	0.156863	0.125	0.14	0.0961538	0.2	0	0.293267	0.65289	0.81878	0.870652	0.911966	0	0	0	0	0	0	0	0	0.843677	0	0.811382	1	0.717768	0	0.786899	0	0.3951
Dominican Republic	America	0.765911	0.326363	0.176593	0.142857	0.142857	0.025641	0.1875	0.352941	0.226415	0.214286	0.103448	0.16	0	0.15625	0.198413	0.213213	0.272881	0	0.123894	0	0.294118	0.0625	0.07	0.134615	0	0.2	0.372009	0.613237	0.330289	0.489362	0.38041	0	0	0.119532	0	0	0	0	0	0	0	0	1	0	0	0	0	0.0568317
Republic of North Macedonia	Europe	0.688618	0.260751	0.324726	0.2	0.142857	0.166667	0.4375	0.705882	1	0.178571	0.258621	0.24	0	0.28125	0.623016	0.588589	0.145763	0	0.469027	0	0.431373	0.4375	0.65	0.692308	0.4	0	0.253478	0.254957	0.408476	0.801283	0.707281	0	0	0	0	0	0	0	0	1	0	0.904878	1	0.665842	0	0.767536	0	0.272078
Samoa	Oceania	0.23612	0.046293	0.0626128	0.0571429	0.285714	0.0512821	0.375	0.176471	0.113208	0.357143	0.258621	0.12	0	0.34375	0.603175	0.570571	0.90678	0	0.0353982	0.029703	0.0392157	0.0625	0.03	0.0576923	0	0	0.370618	0.77995	0.117647	0.488484	0.0458774	0	0	0.0249237	0.171445	0	0	0	0	0.461944	0.255282	0.614634	0.39403	0.502296	0.448532	0.978899	1	0.624638
Sao Tome and Principe	Africa	0.139172	0.0458306	0.0596973	0.428571	0.428571	0.448718	0.1875	0.235294	0.566038	0.25	0.37931	0.44	0	0.25	0.384921	0.546547	0.69322	0	0.269912	0.019802	0.72549	0.3125	0.1	0.25	0	0.8	0.370618	0.394583	0.084399	0.425329	0.0675676	0	0	1	1	0	0	0	0	0.690867	0.46831	0.597561	0.520396	0.781703	0.694904	0.741449	0.695499	0.181045
Serbia	Europe	0.770328	0.335406	0.205748	0.257143	0.0714286	0.0641026	0.25	0.411765	0.509434	0.214286	0.0862069	0.54	0	0.34375	0.230159	0.252252	0.00677966	0	0	0	0	0	0	0	0	0	0.339733	0.30215	0.397516	0.666194	0.699324	0	0	0	0	0	0	0	0	0.879391	0	0.827642	1	0.612858	0	0.870609	0	0.314106
Sierra Leone	Africa	0.0322866	0.270924	0.359711	0.0285714	0.142857	0.397436	0.5625	0.235294	0.339623	0.25	0.637931	0.32	0	0.1875	0.583333	0.630631	0.686441	0	0.0486726	1	0.0588235	0.0625	0.05	0.0384615	0.2	0.2	0.22788	0.109746	0.0274023	0.264573	0.0759401	0	0	0.0347575	0.223721	0	0	0	0	0.596019	0.445423	0.6	0.549768	0.740728	0.726966	0.631884	0.644124	0.294538
Suriname	America	0.774745	0.0896573	0.0701097	0.2	0.0714286	0.25641	0.25	0.352941	0.301887	0.214286	0.5	0.24	0	0.375	0.18254	0.327327	0.233898	0	0.185841	0.128713	0.372549	0.125	0.11	0.230769	0.2	0.2	0.292432	0.46998	0.0898794	0.517866	0.0756463	0	0	0.0937606	0.286116	0	0	0	0	0.639344	0.47007	0.652846	0.524448	0.642882	0.635505	0.867014	0.770971	0.277863
Turks and Caicos Islands	America	0.877126	0	0	0.142857	0	0.025641	0.3125	0.176471	0.226415	0.142857	0.172414	0.16	0	0.25	0.178571	0.174174	0.4	0	0	0	0	0	0	0	0	0	0.13133	0.841944	0.219949	0.625059	0.118708	0	0	0.352662	0.59303	0	0	0	0	0.607143	0.485915	0.643089	0.659703	0.605087	0.528856	0.850783	0.882814	0
Togo	Africa	0.0490703	0.115758	0.13536	0.314286	0.428571	0.0769231	0.5	0.294118	0.377358	0.321429	0.965517	0.56	0	0.40625	0.325397	0.528529	0.659322	0	0.300885	0.049505	0.529412	0.3125	0.21	0.403846	0.6	0.2	0.33389	0.189053	0.0412861	0.340358	0.0447513	0	0	0.499661	0.565486	0	0	0	0	0.690867	0.408451	0.582927	0.408665	0.869657	0.82214	0.636522	0.567402	0.288583
Tonga	Oceania	0.242083	0.0305965	0.0177704	0.0857143	0.5	0.230769	0.25	0.117647	0.0377358	0.0357143	0.0862069	0.02	0	0.03125	0.214286	0.219219	0.635593	0	0.0929204	0.039604	0.117647	0.0625	0.08	0.0769231	0.2	0	0.77685	0.721028	0.191085	0.432489	0.10894	0	0	0.0418786	0.182687	0	0	0	0	0.485948	0.431338	0.600813	0.633362	0.504062	0.443469	1	0.970789	0.409393
Tunisia	Africa	0.447904	0.115244	0.1473	0.314286	0.285714	0.153846	0.5	0.411765	0.207547	0.607143	0.5	0.2	0	0.4375	0.626984	0.582583	0.383051	0	0.429204	0.049505	0.54902	0.3125	0.47	0.730769	0.6	0.4	0.421258	0.443452	0.068323	0.855724	0.0504064	0	0	0	0.0410343	0	0	0	0	0	0	0	1	0	0	0	0	0.167432
Turkmenistan	Asia	0.624575	0.0846478	0.0111065	0.0285714	0.142857	0.217949	0.125	0.176471	0.0566038	0.0714286	0.0344828	0.06	0	0.125	0	0.00900901	0	0	0.0486726	0	0.0196078	0	0.07	0.0576923	0.2	0	0.427379	0.379782	0.569236	0.925701	0.735336	0	0	0	0	0	0	0	0	0	0	0	1	0	0	0	0	0.320402
Tuvalu	Oceania	0.169869	0	0.0022213	0	1	0.346154	0.1875	0.176471	0.698113	0.357143	0.775862	0.3	0	0.3125	0.031746	0.285285	0.657627	0	0.141593	0.158416	0.215686	0.125	0.11	0.173077	0	0	0.168336	0.654007	0.109244	0.289632	0.0413239	0	0	0.0155985	0.107364	0	0	0	0	0.457845	0.27993	0.568293	0.389662	0.445072	0.500169	0.853449	0.645488	0.551982
Uzbekistan	Asia	0.31253	0.0551046	0.0548383	0.0571429	0.142857	0.25641	0.1875	0.235294	0.132075	0.214286	0.431034	0.12	0	0.4375	0.460317	0.417417	0.0610169	0	0.30531	0	0.215686	0.3125	0.3	0.711538	0.8	0.4	0.406789	0.923206	1	0.948261	0.695995	0	0	0	0	0	0	0	0	0	0	0	1	0	0	0	0	0.233963
Viet Nam	Asia	0.428029	0.165185	0.0223518	0.0571429	0.0714286	0.0128205	0.0625	0.176471	0.113208	0.178571	0.103448	0.14	0	0.125	0.00793651	0	0.159322	0	0	0	0	0	0	0	0	0	0.382026	0.502374	0.227256	0.719284	0.210537	0	0	0	0.994379	0	0	0	0	0.809719	0.915493	0.887805	0.810124	0.785235	0.691191	0.828058	0.806661	0.0723158
Zimbabwe	Africa	0.0592288	0.168962	0.0855199	0.171429	0.357143	0.0128205	0.25	0.176471	0.377358	0.5	0.137931	0.28	0	0.15625	0.0992063	0.192192	0.391525	0	0.154867	0.049505	0.27451	0.125	0.12	0.230769	0	0.2	0.317195	0.366937	0.0716113	0.36231	0.0498188	0	0	0	0	0	0	0	0	0.837822	0.526408	0.839837	0.440333	0.803603	0.759703	0.574725	0.510571	0.168794
[truncated: 54 more columns]

## Sheet: abbreviations
	Explanatory Variable:		ratio_mental_disab		Percentage of the population of children/adolescents who have difficulty in the field of anxiety and depression
	Socioeconomic Sub-Indicator						Emotional and Physical Sub-Indicator
	ratio_mother_worse_life_comparison_last_year				Percentage of mothers and fathers in that country who believe that life has gotten worse compared to the previous year.		ratio_fsdisability			Percentage of the population of children/adolescents who have difficulty in one of the 13 fields surveyed.
	ratio_father_worse_life_comparison_last_year						ratio_mother_disability			Percentage of mothers and biological fathers of children who have a disability in some domain researched.
	avg_hh_members				Average number of members living in the households interviewed.		ratio_father_disability
	ratio_fs_labour				Percentage of children/adolescents who had to work in some paid service to help their family in the last week.		avg_mother_overall_unhappiness			Média da infelicidade geral das mães e dos pais com a vida naquele país.
	ratio_fs_fetched_water				Percentage of children/adolescents who needed to fetch water outside the home in the last week.		avg_father_overall_unhappiness
	ratio_fs_collect_firewood				Percentage of children/adolescents who needed to collect wood to use for fires inside the house.		ratio_parents_felt_discriminated			Percentual de mães ou pais que se sentiram pessoalmente discriminados por algum motivo no último ano.
	ratio_hh_internet				Percentage of households interviewed that have internet access.
	ratio_fs_health_insurance				Percentage of children/adolescents in that country who have some type of health insurance.		Hostile Environment Sub-Indicator
	ratio_natural_father_lives_hh				Percentage of biological mothers and fathers in that country who live with the child/adolescent in the same household.		ratio_violent_discipline				Percentage of the population of children/adolescents who suffer aggressive or violent discipline by an adult member of the family
	ratio_natural_mother_lives_hh						ratio_mother_bad_expectation_follow_year				Percentage of mothers and fathers in that country who believe that life in the following year will be worse than the one they live in the current year
							ratio_father_bad_expectation_follow_year
							ratio_mother_feel_safe_home_dark				Percentage of mothers and fathers interviewed who feel safe alone at home after dark.
	Vulnerability Sub-Indicator						ratio_father_feel_safe_home_dark
	avg_fs_elevel			Average level of education of children/adolescents.			ratio_unhealthy_work				Percentage of children/adolescents who performed some type of unhealthy, painful or dangerous work in the last week.
	avg_fs_disabled_domains			Average number of domains compromised by a disability that affects children/adolescents in that country (0 to 13)			ratio_child_needs_punish				Percentage of mothers who believe that children/adolescents need to be physically punished to be educated correctly.
	ratio_mother_cares_und_5			Percentage of mothers or caregivers of children/adolescents interviewed who care for another child under 5 years of age			ratio_mother_att_domest_violence				Percentage of mothers interviewed who believe that the husband is right to hit or beat his wife in some situation (leaving without telling the husband, neglecting to take care of the children, arguing with the husband, refusing to have sex with him, etc… )
	ratio_natural_father_alive			Percentage of biological mothers and fathers of children/adolescents who are alive			ratio_fs_rural_area				Percentage of children/adolescents in the country who live in rural areas
	ratio_natural_mother_alive						ratio_parents_victimisation				Percentage of mothers and/or fathers who were victims of some type of urban violence in the last 12 months.
