# Supplementary material for: Propensity to childhood anxiety and depression due to exposure to adversity: A multidimensional construct
Source: PLoS One. 2025 Jun 16;20(6):e0326239. doi: 10.1371/journal.pone.0326239 (PMC12169572; doi:10.1371/journal.pone.0326239)
Supplement: S2 Table — (XLSX) [file pone.0326239.s002.xlsx]

## Sheet: Sheet1
Descriptive Statistics
continent	Coutry	CI	Coutry	Socioeconomic	Coutry	Vulnerability	Coutry	Risk/ Insecurity
Africa	Eswatini	0.377481	Eswatini	0.521829	Eswatini	0.351465	Eswatini	0.560834
Africa	Comoros	0.53415	Comoros	0.358992	Comoros	0.783926	Comoros	0.45588
Africa	Benin	0.531454	Benin	0.608326	Benin	0.612178	Benin	0.510577
Africa	Algeria	0.673865	Algeria	0.732069	Algeria	0.779313	Algeria	0.567518
Africa	Central African Republic	0.771813	Central African Republic	0.73615	Central African Republic	0.526552	Central African Republic	0.479074
Africa	Chad	0.703384	Chad	0.801508	Chad	0.632091	Chad	0.661077
Africa	Democratic Republic of the Congo	0.677382	Democratic Republic of the Congo	0.500249	Democratic Republic of the Congo	0.916246	Democratic Republic of the Congo	0.549268
Africa	Gambia	0.60873	Gambia	0.425708	Gambia	0.579794	Gambia	0.585525
Africa	Ghana	0.532393	Ghana	0.686318	Ghana	0.882492	Ghana	0.475253
Africa	Guinea-Bissau	0.646599	Guinea-Bissau	0.360646	Guinea-Bissau	0.7083	Guinea-Bissau	0.243764
Africa	Lesotho	0.493099	Lesotho	0.866685	Lesotho	0.521641	Lesotho	0.740562
Africa	Madagascar	0.625067	Madagascar	0.84677	Madagascar	0.638234	Madagascar	0.556941
Africa	Malawi	0.668033	Malawi	0.838848	Malawi	0.55325	Malawi	0.595023
Africa	Nigeria	0.572384	Nigeria	0.320439	Nigeria	0.806731	Nigeria	0.510396
Africa	Sao Tome and Principe	0.563934	Sao Tome and Principe	0.479118	Sao Tome and Principe	0.563412	Sao Tome and Principe	0.31354
Africa	Sierra Leone	0.674959	Sierra Leone	0.502109	Sierra Leone	0.60378	Sierra Leone	0.430014
Africa	Togo	0.61064	Togo	0.684265	Togo	0.545196	Togo	0.61881
Africa	Tunisia	0.37402	Tunisia	0.223518	Tunisia	0.692931	Tunisia	0.302259
Africa	Zimbabwe	0.494262	Zimbabwe	0.568609	Zimbabwe	0.544707	Zimbabwe	0.59478
America	Trinidad and Tobago	0.464119	Trinidad and Tobago	0.761781	Trinidad and Tobago	0.486111	Trinidad and Tobago	0.664539
America	Argentina	0.471713	Argentina	0.502507	Argentina	0.537488	Argentina	0.466108
America	Costa Rica	0.493449	Costa Rica	0.614151	Costa Rica	0.529489	Costa Rica	0.435093
America	Cuba	0.307754	Cuba	0.557702	Cuba	0.930344	Cuba	0.49756
America	Guyana	0.40777	Guyana	0.74891	Guyana	0.566349	Guyana	0.568535
America	Honduras	0.440356	Honduras	0.497357	Honduras	0.641778	Honduras	0.353708
America	Dominican Republic	0.38427	Dominican Republic	0.467044	Dominican Republic	0.587833	Dominican Republic	0.486434
America	Suriname	0.339333	Suriname	0.690385	Suriname	0.333315	Suriname	0.618056
America	Turks and Caicos Islands	0.259535	Turks and Caicos Islands	0.817981	Turks and Caicos Islands	0.527082	Turks and Caicos Islands	0.554946
Asia	Yemen	0.729803	Yemen	0.804647	Yemen	0.537168	Yemen	0.620889
Asia	Afghanistan	0.746369	Afghanistan	0.629779	Afghanistan	0.640544	Afghanistan	0.406013
Asia	Bangladesh	0.701792	Bangladesh	0.57346	Bangladesh	0.692535	Bangladesh	0.414043
Asia	Iraq	0.676818	Iraq	0.680303	Iraq	0.679058	Iraq	0.536762
Asia	Kyrgyzstan	0.431137	Kyrgyzstan	0.705855	Kyrgyzstan	0.595492	Kyrgyzstan	0.50611
Asia	Mongolia	0.490947	Mongolia	0.732116	Mongolia	0.652227	Mongolia	0.436265
Asia	Nepal	0.626364	Nepal	0.697857	Nepal	0.695838	Nepal	0.374731
Asia	Pakistan(balo)	0.570806	Pakistan(balo)	0.629566	Pakistan(balo)	0.699122	Pakistan(balo)	0.388142
Asia	Pakistan(khyb)	0.536113	Pakistan(khyb)	0.69959	Pakistan(khyb)	0.685673	Pakistan(khyb)	0.399462
Asia	Pakistan(punj)	0.511552	Pakistan(punj)	0.443948	Pakistan(punj)	0.928536	Pakistan(punj)	0.464898
Asia	Pakistan(sindh)	0.54793	Pakistan(sindh)	0.419378	Pakistan(sindh)	0.507376	Pakistan(sindh)	0.520352
Asia	State of Palestine	0.594938	State of Palestine	0.39197	State of Palestine	0.917251	State of Palestine	0.604799
Asia	Turkmenistan	0.394235	Turkmenistan	0.517726	Turkmenistan	0.612028	Turkmenistan	0.453906
Asia	Uzbekistan	0.520477	Uzbekistan	0.597145	Uzbekistan	0.570682	Uzbekistan	0.598133
Asia	Viet Nam	0.298556	Viet Nam	0.383532	Viet Nam	0.884074	Viet Nam	0.455651
Europe	Belarus	0.280431	Belarus	0.808262	Belarus	0.499905	Belarus	0.659426
Europe	Georgia	0.240029	Georgia	0.353001	Georgia	0.599535	Georgia	0.427961
Europe	Kosovo	0.387911	Kosovo	0.236057	Kosovo	0.618223	Kosovo	0.38381
Europe	Montenegro	0.496174	Montenegro	0.715799	Montenegro	0.54572	Montenegro	0.596863
Europe	Republic of North Macedonia	0.655568	Republic of North Macedonia	0.340901	Republic of North Macedonia	0.584715	Republic of North Macedonia	0.516532
Europe	Serbia	0.532599	Serbia	0.370402	Serbia	0.659934	Serbia	0.415959
Oceania	Fiji	0.420358	Fiji	0.451148	Fiji	0.640566	Fiji	0.399834
Oceania	Kiribati	0.620311	Kiribati	0.552679	Kiribati	0.560781	Kiribati	0.438477
Oceania	Samoa	0.449088	Samoa	0.471025	Samoa	0.625836	Samoa	0.584888
Oceania	Tonga	0.384215	Tonga	0.391592	Tonga	0.678138	Tonga	0.271973
Oceania	Tuvalu	0.428238	Tuvalu	0.675483	Tuvalu	0.500782	Tuvalu	0.491948
	Average	0.51805	Average	0.573948	Average	0.633218	Average	0.495628
	Max	0.771813	Max	0.866685	Max	0.930344	Max	0.740562
	Min	0.240029	Min	0.223518	Min	0.333315	Min	0.243764
	Median	0.525965	Median	0.571034	Median	0.612103	Median	0.494754
	Std Dev	0.132141	Std Dev	0.167074	Std Dev	0.131304	Std Dev	0.104911
