# Supplementary material for: Propensity to childhood anxiety and depression due to exposure to adversity: A multidimensional construct
Source: PLoS One. 2025 Jun 16;20(6):e0326239. doi: 10.1371/journal.pone.0326239 (PMC12169572; doi:10.1371/journal.pone.0326239)
Supplement: S3 Table — (XLSX) [file pone.0326239.s003.xlsx]

## Sheet: Africa
Country	Socioeconomic	Country	Vulnerability	Country	Risk/ Insecurity	Country	CI
	0		0		0		0
Eswatini	0.521829	Eswatini	0.351465	Eswatini	0.560834	Eswatini	0.377481
Comoros	0.358992	Comoros	0.783926	Comoros	0.45588	Comoros	0.53415
Benin	0.608326	Benin	0.612178	Benin	0.510577	Benin	0.531454
Algeria	0.732069	Algeria	0.779313	Algeria	0.567518	Algeria	0.673865
Central African Republic	0.73615	Central African Republic	0.526552	Central African Republic	0.479074	Central African Republic	0.771813
Chad	0.801508	Chad	0.632091	Chad	0.661077	Chad	0.703384
Democratic Republic of the Congo	0.500249	Democratic Republic of the Congo	0.916246	Democratic Republic of the Congo	0.549268	Democratic Republic of the Congo	0.677382
Gambia	0.425708	Gambia	0.579794	Gambia	0.585525	Gambia	0.60873
Ghana	0.686318	Ghana	0.882492	Ghana	0.475253	Ghana	0.532393
Guinea-Bissau	0.360646	Guinea-Bissau	0.7083	Guinea-Bissau	0.243764	Guinea-Bissau	0.646599
Lesotho	0.866685	Lesotho	0.521641	Lesotho	0.740562	Lesotho	0.493099
Madagascar	0.84677	Madagascar	0.638234	Madagascar	0.556941	Madagascar	0.625067
Malawi	0.838848	Malawi	0.55325	Malawi	0.595023	Malawi	0.668033
Nigeria	0.320439	Nigeria	0.806731	Nigeria	0.510396	Nigeria	0.572384
Sao Tome and Principe	0.479118	Sao Tome and Principe	0.563412	Sao Tome and Principe	0.31354	Sao Tome and Principe	0.563934
Sierra Leone	0.502109	Sierra Leone	0.60378	Sierra Leone	0.430014	Sierra Leone	0.674959
Togo	0.684265	Togo	0.545196	Togo	0.61881	Togo	0.61064
Tunisia	0.223518	Tunisia	0.692931	Tunisia	0.302259	Tunisia	0.37402
Zimbabwe	0.568609	Zimbabwe	0.544707	Zimbabwe	0.59478	Zimbabwe	0.494262
	1		1		1		1
Average	0.603108	Average	0.662112	Average	0.537555	Average	0.585982
Max	1	Max	1	Max	1	Max	0.771813
Min	0.223518	Min	0.351465	Min	0.243764	Min	0.37402
Median	0.568609	Median	0.612178	Median	0.549268	Median	0.60873
Std Dev	0.189341	Std Dev	0.137174	Std Dev	0.121722	Std Dev	0.102601
