# Supplementary material for: Propensity to childhood anxiety and depression due to exposure to adversity: A multidimensional construct
Source: PLoS One. 2025 Jun 16;20(6):e0326239. doi: 10.1371/journal.pone.0326239 (PMC12169572; doi:10.1371/journal.pone.0326239)
Supplement: S4 Table — (XLSX) [file pone.0326239.s004.xlsx]

## Sheet: America
Country	Socioeconomic	Country	Vulnerability	Country	Risk/ Insecurity	Country	CI
	0		0		0		0
Trinidad and Tobago	0.761781	Trinidad and Tobago	0.486111	Trinidad and Tobago	0.664539	Trinidad and Tobago	0.464119
Argentina	0.502507	Argentina	0.537488	Argentina	0.466108	Argentina	0.471713
Costa Rica	0.614151	Costa Rica	0.529489	Costa Rica	0.435093	Costa Rica	0.493449
Cuba	0.557702	Cuba	0.930344	Cuba	0.49756	Cuba	0.307754
Guyana	0.74891	Guyana	0.566349	Guyana	0.568535	Guyana	0.40777
Honduras	0.497357	Honduras	0.641778	Honduras	0.353708	Honduras	0.440356
Dominican Republic	0.467044	Dominican Republic	0.587833	Dominican Republic	0.486434	Dominican Republic	0.38427
Suriname	0.690385	Suriname	0.333315	Suriname	0.618056	Suriname	0.339333
Turks and Caicos Islands	0.817981	Turks and Caicos Islands	0.527082	Turks and Caicos Islands	0.554946	Turks and Caicos Islands	0.259535
	1		1		1		1
Average	0.628646	Average	0.571088	Average	0.516109	Average	0.396478
Max	0.817981	Max	0.930344	Max	0.664539	Max	0.493449
Min	0.467044	Min	0.333315	Min	0.353708	Min	0.259535
Median	0.614151	Median	0.537488	Median	0.49756	Median	0.40777
Std Dev	0.123087	Std Dev	0.150155	Std Dev	0.0902736	Std Dev	0.0758154
