# Supplementary material for: Propensity to childhood anxiety and depression due to exposure to adversity: A multidimensional construct
Source: PLoS One. 2025 Jun 16;20(6):e0326239. doi: 10.1371/journal.pone.0326239 (PMC12169572; doi:10.1371/journal.pone.0326239)
Supplement: S5 Table — (XLSX) [file pone.0326239.s005.xlsx]

## Sheet: Asia
Country	Socioeconomic	Country	Vulnerability	Country	Risk/ Insecurity	Country	CI
	0		0		0		0
Afghanistan	0.746369	Afghanistan	0.629779	Afghanistan	0.640544	Afghanistan	0.406013
Bangladesh	0.701792	Bangladesh	0.57346	Bangladesh	0.692535	Bangladesh	0.414043
Iraq	0.676818	Iraq	0.680303	Iraq	0.679058	Iraq	0.536762
Kyrgyzstan	0.431137	Kyrgyzstan	0.705855	Kyrgyzstan	0.595492	Kyrgyzstan	0.50611
Mongolia	0.490947	Mongolia	0.732116	Mongolia	0.652227	Mongolia	0.436265
Nepal	0.626364	Nepal	0.697857	Nepal	0.695838	Nepal	0.374731
Pakistan(balo)	0.570806	Pakistan(balo)	0.629566	Pakistan(balo)	0.699122	Pakistan(balo)	0.388142
Pakistan(khyb)	0.536113	Pakistan(khyb)	0.69959	Pakistan(khyb)	0.685673	Pakistan(khyb)	0.399462
Pakistan(punj)	0.511552	Pakistan(punj)	0.443948	Pakistan(punj)	0.928536	Pakistan(punj)	0.464898
Pakistan(sindh)	0.54793	Pakistan(sindh)	0.419378	Pakistan(sindh)	0.507376	Pakistan(sindh)	0.520352
State of Palestine	0.594938	State of Palestine	0.39197	State of Palestine	0.917251	State of Palestine	0.604799
Turkmenistan	0.394235	Turkmenistan	0.517726	Turkmenistan	0.612028	Turkmenistan	0.453906
Uzbekistan	0.520477	Uzbekistan	0.597145	Uzbekistan	0.570682	Uzbekistan	0.598133
Vietnam	0.298556	Vietnam	0.383532	Vietnam	0.884074	Vietnam	0.455651
	1		1		1		1
Average	0.546288	Average	0.57873	Average	0.697174	Average	0.468519
Max	0.746369	Max	0.732116	Max	0.928536	Max	0.604799
Min	0.298556	Min	0.383532	Min	0.507376	Min	0.374731
Median	0.542021	Median	0.613355	Median	0.682366	Median	0.454778
Std Dev	0.117542	Std Dev	0.120896	Std Dev	0.12312	Std Dev	0.0719433
