# Supplementary material for: Propensity to childhood anxiety and depression due to exposure to adversity: A multidimensional construct
Source: PLoS One. 2025 Jun 16;20(6):e0326239. doi: 10.1371/journal.pone.0326239 (PMC12169572; doi:10.1371/journal.pone.0326239)
Supplement: S6 Table — (XLSX) [file pone.0326239.s006.xlsx]

## Sheet: Europe
Country	Socioeconomic	Country	Vulnerability	Country	Risk/ Insecurity	Country	CI
	0		0		0		0
Belarus	0.808262	Belarus	0.499905	Belarus	0.659426	Belarus	0.280431
Georgia	0.353001	Georgia	0.599535	Georgia	0.427961	Georgia	0.240029
Kosovo	0.236057	Kosovo	0.618223	Kosovo	0.38381	Kosovo	0.387911
Montenegro	0.715799	Montenegro	0.54572	Montenegro	0.596863	Montenegro	0.496174
Republic of North Macedonia	0.340901	Republic of North Macedonia	0.584715	Republic of North Macedonia	0.516532	Republic of North Macedonia	0.655568
Serbia	0.370402	Serbia	0.659934	Serbia	0.415959	Serbia	0.532599
	1		1		1		1
Average	0.470737	Average	0.584672	Average	0.500092	Average	0.432119
Max	0.808262	Max	0.659934	Max	0.659426	Max	0.655568
Min	0.236057	Min	0.499905	Min	0.38381	Min	0.240029
Median	0.361701	Median	0.592125	Median	0.472246	Median	0.442043
Std Dev	0.212069	Std Dev	0.0511758	Std Dev	0.100685	Std Dev	0.144908
