# Supplementary material for: Propensity to childhood anxiety and depression due to exposure to adversity: A multidimensional construct
Source: PLoS One. 2025 Jun 16;20(6):e0326239. doi: 10.1371/journal.pone.0326239 (PMC12169572; doi:10.1371/journal.pone.0326239)
Supplement: S7 Table — (XLSX) [file pone.0326239.s007.xlsx]

## Sheet: Sheet1
Country	Socioeconomic	Country	Vulnerability	Country	Risk/ Insecurity	Country	CI
	0		0		0		0
Fiji	0.451148	Fiji	0.640566	Fiji	0.399834	Fiji	0.420358
Kiribati	0.552679	Kiribati	0.560781	Kiribati	0.438477	Kiribati	0.620311
Samoa	0.471025	Samoa	0.625836	Samoa	0.584888	Samoa	0.449088
Tonga	0.391592	Tonga	0.678138	Tonga	0.271973	Tonga	0.384215
Tuvalu	0.675483	Tuvalu	0.500782	Tuvalu	0.491948	Tuvalu	0.428238
	1		1		1		1
australia		australia		australia		australia
Average	0.508385	Average	0.60122	Average	0.437424	Average	0.460442
Max	0.675483	Max	0.678138	Max	0.584888	Max	0.620311
Min	0.391592	Min	0.500782	Min	0.271973	Min	0.384215
Median	0.471025	Median	0.625836	Median	0.438477	Median	0.428238
Std Dev	0.0981794	Std Dev	0.0629183	Std Dev	0.103448	Std Dev	0.0826336
