# Supplementary material for: Propensity to childhood anxiety and depression due to exposure to adversity: A multidimensional construct
Source: PLoS One. 2025 Jun 16;20(6):e0326239. doi: 10.1371/journal.pone.0326239 (PMC12169572; doi:10.1371/journal.pone.0326239)
Supplement: S8 Table — (XLSX) [file pone.0326239.s008.xlsx]

## Sheet: Sheet1
Dimensions									Sub-indicators
Socioeconomic	Vulnerability	Risk/ Insecurity	country	continent		country		continent	Socioeconomic	Vulnerability	Risk/ Insecurity
0.487674	0.351465	0.560834	Eswatini	Africa		Eswatini	1	Africa	0.13819	0.0101333	0.212743			Risk/ Insecurity	Vulnerability	Socioeconomic	CI
0.582547	0.612178	0.510577	Comoros	Africa		Comoros	3	Africa	0.188296	0.155695	0.179022		Oceania	0.159507	0.140817	0.149896	0.460442
0.718128	0.526552	0.479074	Benin	Africa		Benin	5	Africa	0.259903	0.107888	0.157885		Europe	0.101946	0.236074	0.0776634	0.432119
0.464553	0.916246	0.549268	Algeria	Africa		Algeria	7	Africa	0.125979	0.325462	0.204982		Asia	0.147359	0.213572	0.188123	0.546288
0.857163	0.521641	0.740562	Central African Republic	Africa		Central African Republic	11	Africa	0.333333	0.105146	0.333333		America	0.142005	0.156711	0.082075	0.396478
0.836099	0.638234	0.556941	Chad	Africa		Chad	12	Africa	0.322209	0.170243	0.21013		Africa	0.222521	0.12144	0.235567	0.585982
0.828161	0.55325	0.595023	Democratic Republic of the Congo	Africa		Democratic Republic of the Congo	13	Africa	0.318016	0.122794	0.235682
0.662811	0.545196	0.61881	Gambia	Africa		Gambia	17	Africa	0.230688	0.118297	0.251642			Risk/ Insecurity	Vulnerability	Socioeconomic	CI
0.555103	0.544707	0.59478	Ghana	Africa		Ghana	19	Africa	0.173802	0.118024	0.235519		Oceania	0.346422	0.30583	0.325549	0.460442
0.745314	0.486111	0.664539	Guinea-Bissau	Africa		Guinea-Bissau	20	Africa	0.274261	0.085309	0.282325		Europe	0.235922	0.546318	0.179727	0.432119
0.66827	0.333315	0.618056	Lesotho	Africa		Lesotho	27	Africa	0.233571	0	0.251136		Asia	0.269746	0.390951	0.344366	0.546288
0.806628	0.527082	0.554946	Madagascar	Africa		Madagascar	28	Africa	0.306644	0.108184	0.208792		America	0.358166	0.395257	0.20701	0.396478
0.790968	0.537168	0.620889	Malawi	Africa		Malawi	29	Africa	0.298373	0.113815	0.253037		Africa	0.37974	0.207242	0.402004	0.585982
0.686493	0.595492	0.50611	Nigeria	Africa		Nigeria	33	Africa	0.243195	0.146379	0.176025
0.570018	0.570682	0.598133	Sao Tome and Principe	Africa		Sao Tome and Principe	42	Africa	0.181679	0.132527	0.237769
0.800061	0.499905	0.659426	Sierra Leone	Africa		Sierra Leone	44	Africa	0.303175	0.0930105	0.278894
0.697971	0.54572	0.596863	Togo	Africa		Togo	47	Africa	0.249257	0.11859	0.236917
0.355101	0.659934	0.415959	Tunisia	Africa		Tunisia	49	Africa	0.0681723	0.182358	0.115537
0.655874	0.500782	0.491948	Zimbabwe	Africa		Zimbabwe	54	Africa	0.227024	0.0935001	0.166523
0.313206	0.783926	0.45588	Trinidad and Tobago	America		Trinidad and Tobago	2	America	0.0460458	0.251585	0.142322
0.384687	0.579794	0.585525	Argentina	America		Argentina	8	America	0.0837981	0.137614	0.22931
0.271898	0.806731	0.510396	Costa Rica	America		Costa Rica	14	America	0.0242294	0.264318	0.178901
0.441912	0.563412	0.31354	Cuba	America		Cuba	15	America	0.114021	0.128468	0.0468169
0.477137	0.537488	0.466108	Guyana	America		Guyana	21	America	0.132625	0.113994	0.149185
0.594008	0.529489	0.435093	Honduras	America		Honduras	22	America	0.19435	0.109528	0.128375
0.377905	0.507376	0.520352	Dominican Republic	America		Dominican Republic	39	America	0.0802159	0.097182	0.185581
0.335633	0.599535	0.427961	Suriname	America		Suriname	45	America	0.0578902	0.148636	0.12359
0.236435	0.618223	0.38381	Turks and Caicos Islands	America		Turks and Caicos Islands	46	America	0.00549964	0.15907	0.0939659
0.712931	0.779313	0.567518	Yemen	Asia		Yemen	4	Asia	0.257158	0.24901	0.217227
0.78733	0.632091	0.661077	Afghanistan	Asia		Afghanistan	6	Asia	0.296452	0.166812	0.280002
0.663913	0.882492	0.475253	Bangladesh	Asia		Bangladesh	9	Asia	0.231269	0.306616	0.155321
0.526109	0.930344	0.49756	Iraq	Asia		Iraq	23	Asia	0.158489	0.333333	0.170288
0.428976	0.587833	0.486434	Kyrgyzstan	Asia		Kyrgyzstan	26	Asia	0.107189	0.142103	0.162823
0.603334	0.640544	0.406013	Mongolia	Asia		Mongolia	30	Asia	0.199275	0.171532	0.108863
0.661314	0.679058	0.536762	Nepal	Asia		Nepal	32	Asia	0.229897	0.193035	0.196591
0.712981	0.652227	0.436265	Pakistan(balo)	Asia		Pakistan(balo)	34	Asia	0.257185	0.178055	0.129161
0.680671	0.695838	0.374731	Pakistan(khyb)	Asia		Pakistan(khyb)	35	Asia	0.24012	0.202404	0.0878739
0.606403	0.699122	0.388142	Pakistan(punj)	Asia		Pakistan(punj)	36	Asia	0.200896	0.204238	0.0968728
0.68033	0.685673	0.399462	Pakistan(sindh)	Asia		Pakistan(sindh)	37	Asia	0.23994	0.196729	0.104468
0.404229	0.928536	0.464898	State of Palestine	Asia		State of Palestine	38	Asia	0.0941192	0.332323	0.148373
0.411944	0.640566	0.399834	Turkmenistan	Asia		Turkmenistan	50	Asia	0.0981939	0.171544	0.104717
0.433241	0.625836	0.584888	Uzbekistan	Asia		Uzbekistan	52	Asia	0.109441	0.16332	0.228882
0.419563	0.678138	0.271973	Viet Nam	Asia		Viet Nam	53	Asia	0.102218	0.192522	0.0189271
0.314978	0.7083	0.243764	Belarus	Europe		Belarus	10	Europe	0.0469817	0.209362	0
0.226022	0.692931	0.302259	Georgia	Europe		Georgia	18	Europe	0	0.200781	0.0392482
0.466399	0.641778	0.353708	Kosovo	Europe		Kosovo	25	Europe	0.126954	0.172221	0.0737685
0.542992	0.692535	0.414043	Montenegro	Europe		Montenegro	31	Europe	0.167406	0.20056	0.114251
0.34854	0.917251	0.604799	Republic of North Macedonia	Europe		Republic of North Macedonia	40	Europe	0.0647069	0.326023	0.242241
0.339499	0.884074	0.455651	Serbia	Europe		Serbia	43	Europe	0.0599321	0.3075	0.142169
0.474513	0.60378	0.430014	Fiji	Oceania		Fiji	16	Oceania	0.131239	0.151006	0.124967
0.730975	0.566349	0.568535	Kiribati	Oceania		Kiribati	24	Oceania	0.266688	0.130108	0.21791
0.484377	0.612028	0.453906	Samoa	Oceania		Samoa	41	Oceania	0.136449	0.155611	0.140998
0.338603	0.584715	0.516532	Tonga	Oceania		Tonga	48	Oceania	0.059459	0.140362	0.183017
0.520727	0.560781	0.438477	Tuvalu	Oceania		Tuvalu	51	Oceania	0.155647	0.126999	0.130646
